# Supplementary material for: Comparison of the composition and function of the gut microbiome in herdsmen from two pasture regions, Hongyuan and Xilingol
Source: Food Sci Nutr. 2021 May 4;9(6):3258–68. doi: 10.1002/fsn3.2290 (PMC8194741; doi:10.1002/fsn3.2290)
Supplement: Supplementary file 1 — Table S1 [file FSN3-9-3258-s002.xlsx]

## Sheet: Sheet1
Sample_ID	Gender	Age	Height (m)	Weight (kg)	Body mass index (BMI)
HR1	male	19	1.8	75	23.15
HR2	male	26	1.73	65	21.72
HR3	male	29	1.77	70	22.34
HR4	male	25	1.69	68	23.81
HR5	male	20	1.74	63	20.81
HR6	male	18	1.72	65	21.97
HR7	female	23	1.62	50	19.05
HR8	female	20	1.59	51	20.17
HR9	female	30	1.68	60	21.26
HR10	female	27	1.61	49	18.9
XR1	male	23	1.8	82	25.31
XR2	male	22	1.85	85	24.84
XR3	male	19	1.74	73	24.11
XR4	male	28	1.78	72	22.72
XR5	female	30	1.65	54	19.83
XR6	female	21	1.58	48	19.23
XR7	female	27	1.63	56	21.08
XR8	female	19	1.6	50	19.53
