# Supplementary material for: Comparison of the composition and function of the gut microbiome in herdsmen from two pasture regions, Hongyuan and Xilingol
Source: Food Sci Nutr. 2021 May 4;9(6):3258–68. doi: 10.1002/fsn3.2290 (PMC8194741; doi:10.1002/fsn3.2290)
Supplement: Supplementary file 2 — Table S2 [file FSN3-9-3258-s005.xlsx]

## Sheet: Sheet1
Sample_ID	R1_Num reads	R1_Num Bases	R2_Num reads	R2_Num Bases	Total_reads	Total_Bases	Total_Bases (GB)
HR1	29093149	2863272361	29093149	2842502137	58186298	5705774498	5.71
HR2	26690101	2626510005	26690101	2588078625	53380202	5214588630	5.21
HR3	26774762	2645575292	26774762	2616765354	53549524	5262340646	5.26
HR4	31021538	3069295719	31021538	3034334159	62043076	6103629878	6.1
HR5	25038565	2472030307	25038565	2439459840	50077130	4911490147	4.91
HR6	28965976	2862823394	28965976	2833942546	57931952	5696765940	5.7
HR7	26750529	2677854727	26750529	2670528258	53501058	5348382985	5.35
HR8	25125341	2490185909	25125341	2455347583	50250682	4945533492	4.95
HR9	28423568	2805684384	28423568	2784262335	56847136	5589946719	5.59
HR10	28069207	2762995443	28069207	2739308691	56138414	5502304134	5.5
XR1	28349380	2814735562	28349380	2688455262	56698760	5503190824	5.5
XR2	29245487	2870196451	29245487	2846891296	58490974	5717087747	5.72
XR3	28910474	2864406109	28910474	2833862160	57820948	5698268269	5.7
XR4	36691780	3630389024	36691780	3596376822	73383560	7226765846	7.23
XR5	26178264	2588411918	26178264	2559823706	52356528	5148235624	5.15
XR6	24637076	2408201124	24637076	2370307991	49274152	4778509115	4.78
XR7	29513748	2897559668	29513748	2866242014	59027496	5763801682	5.76
XR8	31316872	3080495793	31316872	3026646285	62633744	6107142078	6.11
